# Supplementary material for: The risk of asthma in singletons conceived by ART: a retrospective cohort study
Source: Hum Reprod Open. 2024 Jun 19;2024(3):hoae041. doi: 10.1093/hropen/hoae041 (PMC11262460; doi:10.1093/hropen/hoae041)
Supplement: hoae041_Supplementary_Data [file hoae041_supplementary_data.zip]

Archive with 3 entries (3 files):
- Supplementary Figure S1 final.tif
- Supplementary Figure S2 final.tif
- Supplementary-Tables final.docx
